# Supplementary material for: Long noncoding intronic RNAs are differentially expressed in primary and metastatic pancreatic cancer
Source: Mol Cancer. 2011 Nov 13;10:141. doi: 10.1186/1476-4598-10-141 (PMC3225313; doi:10.1186/1476-4598-10-141)
Supplement: Additional File 5 — Table S3: List of genes differentially expressed between PDAC and metastatic tissue samples. [file 1476-4598-10-141-S5.XLS]

## Sheet: Plan1
Additional File 5, Table S3 - List of transcripts differentially expressed between PDAC and metastatic tissue samples
Probe ID	Gene Bank Acession	Probe Region	Gene Name	Gene ID	Gene Symbol	Ref Seq Gene	Chromossome	Log2 (Fold Change M/T)
3712	BE763689	Exonic	death associated protein 3	7818	DAP3	NM_033657	chr1: 155691309 - 155695810	-7.67486
605	AW938211	Exonic	thrombospondin 1	7057	THBS1	NM_003246	chr15: 39888085 - 39888654	-6.61224
2497	BF888326	Exonic	palladin, cytoskeletal associated protein	23022	PALLD	NM_001166108	chr4: 169848516 - 169849101	-5.88156
4073	AW805580	Exonic	Kruppel-like factor 10	7071	KLF10	NM_001032282	chr8: 103661173 - 103661729	-5.75287
3234	BE840880	Exonic	serglycin	5552	SRGN	NM_002727	chr10: 70863894 - 70864339	-5.74596
1324	BF923330	Exonic	hypoxia inducible factor 1, alpha subunit (basic helix-loop-helix transcription factor)	3091	HIF1A	NM_181054	chr14: 62213753 - 62214259	-3.98899
1376	BF378626	Exonic	guanine nucleotide binding protein (G protein), beta polypeptide 1	2782	GNB1	NM_002074	chr1: 1717243 - 1717778	-3.81827
955	BE172273	Exonic	DEAD (Asp-Glu-Ala-Asp) box polypeptide 3, X-linked	1654	DDX3X	NM_001193416	chrX: 41208534 - 41209133	-3.42064
3883	BE706846	Exonic	matrix-remodelling associated 7	439921	MXRA7	NM_001008528	chr17: 74676083 - 74676429	-3.29362
4114	CK327212	Exonic	mitogen-activated protein kinase kinase 1	5604	MAP2K1	NM_002755	chr15: 66783397 - 66783674	-3.23733
3702	BF357931	Exonic	Janus kinase 1	3716	JAK1	NM_002227	chr1: 65298979 - 65299505	-2.97024
958	BE774819	Exonic	S100 calcium binding protein A8	6279	S100A8	NM_002964	chr1: 153362516 - 153362996	-2.89637
4462	BE711811	Exonic	T-cell lymphoma invasion and metastasis 1	7074	TIAM1	NM_003253	chr21: 32492677 - 32493029	-2.66079
3764	BQ328550	Exonic	nuclear receptor coactivator 4	8031	NCOA4	NM_001145260	chr10: 51589996 - 51590481	-2.58142
2228	BF879985	Exonic	SMAD family member 2	4087	SMAD2	NM_005901	chr18: 45367901 - 45371790	-2.56388
4111	BE833284	Exonic	LIM domain only 2 (rhombotin-like 1)	4005	LMO2	NM_001142315	chr11: 33880391 - 33880726	-2.49328
3673	AW606595	Exonic	B-cell translocation gene 1, anti-proliferative	694	BTG1	NM_001731	chr12: 92536906 - 92537501	-2.36653
1384	AW837526	Exonic	nuclear receptor coactivator 4	8031	NCOA4	NM_005437	chr10: 51589996 - 51590479	-2.33413
3593	BF857286	Exonic	phosphatidylinositol binding clathrin assembly protein	8301	PICALM	NM_001008660	chr11: 85668821 - 85669229	-2.32203
4305	BE086865	Exonic	leptin receptor overlapping transcript	54741	LEPROT	NM_001198681, NM_017526	chr1: 65898722 - 65899341	-2.30739
4431	BE166669	Exonic	beta-2-microglobulin	567	B2M	NM_004048	chr15: 45003766 - 45010267	-2.28785
2975	BF883034	Exonic	actin related protein 2/3 complex, subunit 1B, 41kDa; similar to Actin-related protein 2/3 complex subunit 1B (ARP2/3 complex 41 kDa subunit) (p41-ARC)	10095	ARPC1B	NM_005720	chr7: 98985809 - 98990358	-2.18377
613	BF951773	Exonic	RAN, member RAS oncogene family	5901	RAN	NM_006325	chr12: 131357147 - 131360274	-2.06572
2348	BF375449	Exonic	trans-golgi network protein 2	10618	TGOLN2	NM_006464	chr2: 85545357 - 85545693	-2.05301
2972	BE720363	Exonic	insulin-like growth factor binding protein 7	3490	IGFBP7	NM_001553	chr4: 57898615 - 57907101	-2.04514
992	AW606067	Exonic	cyclin-dependent kinase 2 associated protein 1	8099	CDK2AP1	NM_004642	chr12: 123745864 - 123746351	-2.0029
1368	BE769759	Exonic	ubiquitin-conjugating enzyme E2E 3 (UBC4/5 homolog, yeast)	10477	UBE2E3	NM_182678	chr2: 181927700 - 181928032	-1.98868
4117	AW602701	Exonic	RAB31, member RAS oncogene family	11031	RAB31	NM_006868	chr18: 9859318 - 9859483	-1.96445
1362	AW994902	Exonic	ribosomal protein L15 pseudogene 22; ribosomal protein L15 pseudogene 18; ribosomal protein L15 pseudogene 17; ribosomal protein L15 pseudogene 3; ribosomal protein L15 pseudogene 7; ribosomal protein L15	6138	RPL15	NM_002948	chr3: 23961591 - 23962170	-1.96199
4403	BE814543	Exonic	epithelial membrane protein 1	2012	EMP1	NM_001423	chr12: 13368770 - 13369416	-1.85783
2756	AW939400	Exonic	transmembrane protein 50B	757	TMEM50B	NM_006134	chr21: 34821472 - 34821770	-1.83504
2123	BQ349504	Exonic	lactate dehydrogenase A	3939	LDHA	NM_005566, NM_001135269, NM_001165414, NR_028500	chr11: 18427006 - 18429090	-1.8164
2898	AW994882	Exonic	chromatin modifying protein 5	51510	CHMP5	NM_016410	chr9: 33281009 - 33281502	-1.78196
4424	AW881287	Exonic	core-binding factor, beta subunit	865	CBFB	NM_022845	chr16: 67134484 - 67134831	-1.73295
2116	AW860948	Exonic	SMAD family member 2	4087	SMAD2	NM_001003652	chr18: 45371731 - 45391505	-1.68403
2500	BF090303	Exonic	B-cell CLL/lymphoma 6	604	BCL6	NM_001706	chr3: 187442740 - 187446240	-1.68375
2499	BE693756	Exonic	cytoplasmic FMR1 interacting protein 1	23191	CYFIP1	NM_001033028	chr15: 23002937 - 23003558	-1.6731
1710	BE774773	Exonic	amphiregulin; amphiregulin B	374	AREG	NM_001657	chr4: 75485911 - 75490396	-1.54841
3625	BE706149	Exonic	eukaryotic translation initiation factor 3, subunit B	2512	FTL	NM_000146	chr19: 49469597 - 49470109	-1.48084
4471	BF893510	Exonic	SIVA1, apoptosis-inducing factor	10572	SIVA1	NM_021709	chr14: 105221984 - 105225925	-1.39835
2144	BF352147	Exonic	mitogen-activated protein kinase kinase kinase kinase 5	11183	MAP4K5	NM_198794	chr14: 50886314 - 50886798	-1.36734
617	BF735925	Exonic	OCIA domain containing 1	54940	OCIAD1	NM_001079839	chr4: 48859228 - 48863139	-1.25379
1729	BF377282	Exonic	serine incorporator 3	10955	SERINC3	NM_006811	chr20: 43128804 - 43132528	-1.17652
2911	AW819770	Exonic	RAB4A, member RAS oncogene family	5867	RAB4A	NM_004578	chr1: 229434722 - 229439940	-1.15115
2498	BE939301	Exonic	adrenergic, beta, receptor kinase 1	156	ADRBK1	NM_001619	chr11: 67046962 - 67049313	-1.12872
1699	AW867343	Exonic	cullin 3	8452	CUL3	NM_003590	chr2: 225338728 - 225346721	-1.1263
642	BF883122	Exonic	CD63 molecule	967	CD63	NM_001040034	chr12: 56119916 - 56121037	-0.948392
666	BE814854	Exonic	chondroitin sulfate synthase 1	22856	CHSY1	NM_014918	chr15: 101716496 - 101716830	0.246416
2595	BF945730	Exonic	protein tyrosine phosphatase, receptor type, B	5787	PTPRB	NM_001109754	chr12: 70915184 - 70928352	0.479294
3919	BF082553	Exonic	RWD domain containing 4A	201965	RWDD4	NM_152682	chr4: 184560966 - 184561269	0.48967
2711	AW369662	Exonic	prostate transmembrane protein, androgen induced 1	56937	PMEPA1	NM_199171	chr20: 56225817 - 56226437	0.490086
2981	BE154053	Exonic	SMAD family member 5	4090	SMAD5	NM_001001419	chr5: 135496583 - 135508198	0.4947
3677	AW862491	Exonic	TBC1 domain family, member 30	23329	TBC1D30	NM_015279	chr12: 65260591 - 65269059	0.503255
1807	BE762926	Exonic	transcription factor 12	6938	TCF12	NM_003205	chr15: 57579444 - 57579689	0.530833
2623	BE696994	Exonic	cell division cycle 2-like 5 (cholinesterase-related cell division controller)	8621	CDK13	NM_003718	chr7: 40027510 - 40037141	0.537047
844	BE160080	Exonic	biorientation of chromosomes in cell division 1-like	259282	BOD1L	NM_148894	chr4: 13610162 - 13615197	0.54669
2381	BE081005	Exonic	Guanine nucleotide binding protein (G protein), q polypeptide	2776	GNAQ	.	chr9: 80332512 - 80333071	0.560737
4079	BF083029	Exonic	nuclear mitotic apparatus protein 1	4926	NUMA1	NM_006185	chr11: 71714302 - 71714553	0.563388
2094	CK326980	Exonic	serine palmitoyltransferase, long chain base subunit 2	9517	SPTLC2	NM_004863	chr14: 77984398 - 78021760	0.564576
1829	AW893012	Exonic	calcium/calmodulin-dependent protein kinase IV	814	CAMK4	NM_001744	chr5: 110819719 - 110820067	0.575211
3606	BE168055	Exonic	LIM domain containing preferred translocation partner in lipoma	4026	LPP	NM_005578	chr3: 188605207 - 188605707	0.576462
2466	BE840877	Exonic	protein kinase C, theta	5588	PRKCQ	NM_006257	chr10: 6498691 - 6521129	0.57809
1608	BG001145	Exonic	nucleoporin 85kDa	79902	NUP85	NM_024844	chr17: 73224852 - 73225287	0.590671
142	BE833257	Exonic	membrane associated guanylate kinase, WW and PDZ domain containing 1; CNKSR family member 3	154043	MAGI1	NM_015520	chr3: 65340767 - 65341124	0.594732
4237	BE089334	Exonic	eukaryotic translation initiation factor 4E binding protein 2	1979	EIF4EBP2	NM_004096	chr10: 72185273 - 72185618	0.598098
3720	AW889200	Exonic	similar to Down-regulated in metastasis protein (Key-1A6 protein) (Novel nucleolar protein 73) (NNP73); UTP20, small subunit (SSU) processome component, homolog (yeast)	27340	UTP20	NM_014503	chr12: 101779369 - 101779816	0.599681
3162	AW606115	Exonic	endothelin converting enzyme 1	1889	ECE1	NM_001397	chr1: 21544367 - 21544858	0.617646
4358	BE163446	Exonic	solute carrier family 25 (mitochondrial carrier; phosphate carrier), member 23	79085	SLC25A23	NM_024103	chr19: 6440350 - 6440918	0.618811
1397	BF803359	Exonic	MYC associated factor X	4149	MAX	NM_002382	chr14: 65543329 - 65560532	0.631774
574	BF853165	Exonic	elaC homolog 2 (E. coli)	60528	ELAC2	NM_173717	chr17: 12908302 - 12915096	0.63483
2962	AW749875	Exonic	spindlin 1	10927	SPIN1	NM_006717	chr9: 91091710 - 91092339	0.645706
1370	BE702149	Exonic	protein kinase D3	23683	PRKD3	NM_005813	chr2: 37480321 - 37486784	0.647032
3258	BG009603	Exonic	chromatin modifying protein 2A	27243	CHMP2A	NM_014453	chr19: 59063069 - 59065580	0.649691
791	BE815309	Exonic	arrestin domain containing 4	91947	ARRDC4	NM_183376	chr15: 98516137 - 98516721	0.651192
2617	BQ374821	Exonic	tudor domain containing 6	221400	TDRD6	NM_001168359	chr6: 46661368 - 46661784	0.651211
3479	BE061111	Exonic	TAF8 RNA polymerase II, TATA box binding protein (TBP)-associated factor, 43kDa	129685	TAF8	NM_138572	chr6: 42046925 - 42047215	0.657279
2474	BF850918	Exonic	ADAM metallopeptidase with thrombospondin type 1 motif, 4	9507	ADAMTS4	NM_005099	chr1: 161163078 - 161163981	0.661771
3682	BF881946	Exonic	integrin, alpha X (complement component 3 receptor 4 subunit)	3687	ITGAX	NM_000887	chr16: 31388528 - 31391643	0.665227
4050	BF090332	Exonic	mitogen-activated protein kinase 3 (MAPK3), transcript variant 1, mRNA	5595	MAPK3	NM_001040056	chr16: 30128082 - 30129483	0.666042
3373	BF947201	Exonic	neuron navigator 3; similar to neuron navigator 3	89795	NAV3	NM_014903	chr12: 78522513 - 78562594	0.679784
1610	BG009879	Exonic	ST3 beta-galactoside alpha-2,3-sialyltransferase 1	6482	ST3GAL1	NM_173344	chr8: 134467539 - 134467974	0.686909
2211	AW879352	Exonic	DEAD/H (Asp-Glu-Ala-Asp/His) box polypeptide 12 (CHL1-like helicase homolog, S. cerevisiae)	1663	DDX11	NM_004399	chr12: 31257454 - 31257719	0.689911
1358	BE695748	Exonic	eukaryotic translation initiation factor 2-alpha kinase 2	5610	EIF2AK2	NM_001135651	chr2: 37336376 - 37347268	0.694111
934	BF828830	Exonic	cullin-associated and neddylation-dissociated 2 (putative)	23066	CAND2	NM_001162499	chr3: 12875253 - 12875814	0.69867
2007	BF805191	Exonic	nudix (nucleoside diphosphate linked moiety X)-type motif 16-like 1	84309	NUDT16L1	NM_001193452	chr16: 4745124 - 4745628	0.700297
942	BQ377553	Exonic	FERM domain containing 4B	23150	FRMD4B	NM_015123	chr3: 69220050 - 69220338	0.712881
1627	BE080712	Exonic	zinc finger, CCHC domain containing 6	79670	ZCCHC6	NM_024617	chr9: 88959973 - 88961395	0.716044
2597	BF372924	Exonic	centrosomal protein 70kDa	80321	CEP70	NM_024491	chr3: 138224250 - 138248240	0.72118
653	BF992143	Exonic	WAS/WASL interacting protein family, member 1	7456	WIPF1	NM_003387	chr2: 175431669 - 175431974	0.7214
1348	AW880979	Exonic	TAP binding protein-like	55080	TAPBPL	NM_018009	chr12: 6562672 - 6566798	0.731525
1827	BQ376493	Exonic	ribosomal protein S20	6224	RPS20	NM_001146227	chr8: 56985762 - 56986174	0.732706
1407	BF899700	Exonic	zinc finger protein 652	22834	ZNF652	NM_001145365	chr17: 47375431 - 47375907	0.734604
588	BE694447	Exonic	peptidylprolyl isomerase domain and WD repeat containing 1	23398	PPWD1	NM_015342	chr5: 64867758 - 64868113	0.764088
3295	BF081836	Exonic	breast cancer metastasis suppressor 1	25855	BRMS1	NM_001024957	chr11: 66108770 - 66109650	0.773732
3671	AW392280	Exonic	SECIS binding protein 2	79048	SECISBP2	NM_024077	chr9: 91972622 - 91973172	0.780793
4382	BF769176	Exonic	RNA binding protein with multiple splicing	11030	RBPMS	NM_006867	chr8: 30423114 - 30423578	0.790733
1352	BE089538	Exonic	chromosome 3 open reading frame 58	205428	C3orf58	NM_173552	chr3: 143710167 - 143710543	0.794078
2565	AW602088	Exonic	DNA (cytosine-5-)-methyltransferase 1	1786	DNMT1	NM_001130823	chr19: 10246930 - 10248658	0.820877
3343	BE833109	Exonic	S100 calcium binding protein A4	6275	S100A4	NM_002961	chr1: 153516194 - 153516400	0.823416
1924	BF742190	Exonic	solute carrier family 38, member 1	81539	SLC38A1	NM_030674	chr12: 46578005 - 46578437	0.82985
1612	BE160146	Exonic	tetratricopeptide repeat domain 23	64927	TTC23	NM_001040655	chr15: 99768787 - 99781744	0.836554
4074	BF922401	Exonic	erythrocyte membrane protein band 4.1 (elliptocytosis 1, RH-linked)	2035	EPB41	NM_203343	chr1: 29391541 - 29424419	0.837399
1316	BF829214	Exonic	UDP-Gal:betaGlcNAc beta 1,4- galactosyltransferase, polypeptide 2	8704	B4GALT2	NM_003780	chr1: 44450948 - 44456274	0.84124
1798	BG006349	Exonic	Fc fragment of IgG, low affinity IIa, receptor (CD32)	2213	FCGR2B	NM_001002273	chr1: 161642782 - 161643863	0.845721
2054	BE162994	Exonic	purine-rich element binding protein B	5814	PURB	NM_033224	chr7: 44919152 - 44919599	0.851385
2227	BQ292121	Exonic	RAB3B, member RAS oncogene family	5865	RAB3B	NM_002867	chr1: 52384975 - 52385511	0.854982
1735	AW361982	Exonic	nucleoporin 88kDa	4927	NUP88	NM_002532	chr17: 5289514 - 5292166	0.859585
1603	AW804626	Exonic	ring finger protein 122	79845	RNF122	NM_024787	chr8: 33405996 - 33406385	0.860315
2142	BE718669	Exonic	MAP/microtubule affinity-regulating kinase 2	2011	MARK2	NM_017490	chr11: 63672480 - 63676642	0.864825
2766	BF882274	Exonic	chromosome 20 open reading frame 96	140680	C20orf96	NM_153269	chr20: 257949 - 270950	0.872672
3367	BF910053	Exonic	mutL homolog 1, colon cancer, nonpolyposis type 2 (E. coli)	4292	MLH1	NM_001167619	chr3: 37048511 - 37056018	0.87483
2993	AW178990	Exonic	nudix (nucleoside diphosphate linked moiety X)-type motif 1	4521	NUDT1	NM_002452	chr7: 2290462 - 2290702	0.878068
1284	BG012009	Exonic	pleckstrin homology-like domain, family B, member 2; phosphatidylinositol-specific phospholipase C, X domain containing 2	257068	PHLDB2	NM_145753	chr3: 111630529 - 111630993	0.894912
3334	BG005931	Exonic	breast cancer anti-estrogen resistance 3	8412	BCAR3	NM_003567	chr1: 94054875 - 94140324	0.894952
1271	AW893496	Exonic	zinc finger protein 438	220929	ZNF438	NM_001143766	chr10: 31197860 - 31230582	0.897199
1673	BF336884	Exonic	THO complex 3	84321	THOC3	NM_032361	chr5: 177309413 - 177310913	0.897271
835	BF378914	Exonic	chromodomain helicase DNA binding protein 2	1106	CHD2	NM_001271	chr15: 93570117 - 93570515	0.897807
3463	AW369635	Exonic	golgi SNAP receptor complex member 2	9570	GOSR2	NM_054022	chr17: 45017562 - 45017949	0.90129
1248	BF857794	Exonic	zinc finger protein 585B	92285	ZNF585B	NM_152279	chr19: 37675462 - 37675895	0.902284
1960	BF364914	Exonic	immunity-related GTPase family, Q	126298	IRGQ	NM_001007561	chr19: 44094912 - 44095268	0.905565
3158	BG000783	Exonic	protease, serine, 12 (neurotrypsin, motopsin)	8492	PRSS12	NM_003619	chr4: 119201681 - 119202232	0.908065
2444	AW883890	Exonic	UBA domain containing 2	337867	UBAC2	NM_001144072, NR_026644	chr13: 100038066 - 100038299	0.916354
1778	BF087349	Exonic	mitogen-activated protein kinase kinase kinase 7 interacting protein 1	10454	TAB1	NM_153497	chr22: 39815559 - 39824176	0.923207
784	BE828277	Exonic	THO complex 7 homolog (Drosophila)	80145	THOC7	NM_025075	chr3: 63819755 - 63822036	0.92415
1468	AW753128	Exonic	purinergic receptor P2Y, G-protein coupled, 1	5028	P2RY1	NM_002563	chr3: 152554510 - 152554988	0.929059
1047	BE163738	Exonic	similar to Ewing sarcoma breakpoint region 1; Ewing sarcoma breakpoint region 1	2130	EWSR1	NM_001163285	chr22: 29695791 - 29696442	0.932891
2179	BE829286	Exonic	v-erb-b2 erythroblastic leukemia viral oncogene homolog 3 (avian)	2065	ERBB3	NM_001982	chr12: 56495953 - 56496355	0.94684
3348	BF956997	Exonic	insulin receptor	3643	INSR	NM_001079817	chr19: 7115432 - 7116001	0.949204
922	BF926440	Exonic	chromosome 22 open reading frame 32	91689	C22orf32	NM_033318	chr22: 42477771 - 42478124	0.952669
1800	CK327215	Exonic	dihydropyrimidinase-like 2	1808	DPYSL2	NM_001386	chr8: 26492331 - 26505308	0.953305
983	AW352153	Exonic	PRKC, apoptosis, WT1, regulator	5074	PAWR	NM_002583	chr12: 79986375 - 79990605	0.966303
3945	BF357744	Exonic	WD repeat domain 89	112840	WDR89	NM_080666	chr14: 64065770 - 64066196	0.967761
117	BF736083	Exonic	nephronophthisis 3 (adolescent); acyl-Coenzyme A dehydrogenase family, member 11	84129	ACAD11	NM_032169	chr3: 132277163 - 132277390	0.973528
1759	AW799652	Exonic	tumor protein D52-like 2	7165	TPD52L2	NM_003288	chr20: 62522764 - 62522889	0.982903
2196	AW862247	Exonic	DnaJ (Hsp40) homolog, subfamily C, member 9	23234	DNAJC9	NM_015190	chr10: 75002884 - 75003688	0.983097
2160	BE832971	Exonic	phenylalanyl-tRNA synthetase, beta subunit	10056	FARSB	NM_005687	chr2: 223464681 - 223488446	0.986603
520	BE168080	Exonic	family with sequence similarity 184, member A	79632	FAM184A	NM_024581	chr6: 119324732 - 119338111	0.98774
1356	BE694456	Exonic	protein tyrosine phosphatase, receptor type, A	5786	PTPRA	NM_080841	chr20: 3001952 - 3005267	0.98816
2917	BF952136	Exonic	TYRO3 protein tyrosine kinase	7301	TYRO3	NM_006293	chr15: 41865584 - 41870359	0.989007
1046	BF813113	Exonic	zinc finger with KRAB and SCAN domains 5	23660	ZKSCAN5	NM_145102	chr7: 99130455 - 99130987	0.990335
4095	BF330530	Exonic	von Hippel-Lindau tumor suppressor	7428	VHL	NM_000551	chr3: 10192836 - 10193261	0.991775
3309	BQ317836	Exonic	homeobox A10	3206	HOXA10	NM_018951	chr7: 27211487 - 27219497	0.995833
4354	BF997721	Exonic	tripartite motif-containing 25	7706	TRIM25	NM_005082	chr17: 54966236 - 54966713	1.01639
4239	BF332449	Exonic	meningioma expressed antigen 5 (hyaluronidase)	10724	MGEA5	NM_001142434	chr10: 103554653 - 103555222	1.02807
2193	BE833209	Exonic	N-myc (and STAT) interactor	9111	NMI	NM_004688	chr2: 152127313 - 152132079	1.0415
4109	AW902244	Exonic	CaM kinase-like vesicle-associated	79012	CAMKV	NM_024046	chr3: 49895715 - 49896156	1.04853
3119	BE156491	Exonic	major facilitator superfamily domain containing 8	256471	MFSD8	NM_152778	chr4: 128838980 - 128839490	1.05614
3750	BE699157	Exonic	ataxin 7-like 3	56970	ATXN7L3	NM_020218	chr17: 42271767 - 42272857	1.06214
3117	BE156258	Exonic	eukaryotic translation elongation factor 1 alpha-like 7; eukaryotic translation elongation factor 1 alpha-like 3; similar to eukaryotic translation elongation factor 1 alpha 1; eukaryotic translation elongation factor 1 alpha 1	645715	EEF1A1	NM_001402	chr6: 74225045 - 74225957	1.06401
1774	BF962290	Exonic	v-erb-a erythroblastic leukemia viral oncogene homolog 4 (avian)	2066	ERBB4	NM_005235	chr2: 212530050 - 212566894	1.06428
1044	BF957176	Exonic	aryl hydrocarbon receptor nuclear translocator	405	ARNT	NM_178427	chr1: 150789833 - 150799060	1.06474
1981	BF364095	Exonic	-	84131	CEP78	.	chr9: 80885760 - 80886427	1.07421
99	BE181787	Exonic	transmembrane protein 33	55161	TMEM33	NM_018126	chr4: 41961229 - 41961552	1.07688
3152	BF351473	Exonic	chromosome 1 open reading frame 115	79762	C1orf115	NM_024709	chr1: 220870418 - 220870743	1.0803
3659	BQ315021	Exonic	vacuolar protein sorting 13 homolog A (S. cerevisiae)	23230	VPS13A	NM_001018037	chr9: 79999587 - 80000174	1.08047
3994	BF928925	Exonic	leucine rich repeat containing 57	255252	LRRC57	NM_153260	chr15: 42836092 - 42839500	1.08114
1454	AW389538	Exonic	RNA binding motif protein 19	9904	RBM19	NM_016196	chr12: 114387918 - 114395849	1.08492
1928	BF809657	Exonic	fermitin family homolog 1 (Drosophila)	55612	FERMT1	NM_017671	chr20: 6088178 - 6093232	1.08641
4380	BQ358748	Exonic	thioesterase superfamily member 5	284486	THEM5	NM_182578	chr1: 151823547 - 151826116	1.10347
908	AW879619	Exonic	glyoxalase domain containing 4	51031	GLOD4	NM_016080	chr17: 673666 - 674684	1.10479
3284	BF155304	Exonic	thymidine kinase 1, soluble	7083	TK1	NM_003258	chr17: 76170679 - 76171148	1.12387
1812	BG005244	Exonic	RAB2A, member RAS oncogene family	5862	RAB2A	NM_002865	chr8: 61429727 - 61496846	1.13667
2933	BF856859	Exonic	STE20-related kinase adaptor alpha	92335	STRADA	NM_001003786	chr17: 61780340 - 61780664	1.14972
4116	BF956998	Exonic	Notch homolog 4 (Drosophila)	4855	NOTCH4	NM_004557	chr6: 32180251 - 32182014	1.15563
1377	BF907266	Exonic	THO complex 2	57187	THOC2	NM_001081550	chrX: 122737000 - 122737309	1.16071
3674	BE694434	Exonic	A kinase (PRKA) anchor protein 11	11215	AKAP11	NM_016248	chr13: 42877859 - 42891701	1.17029
2822	BE163389	Exonic	cell division cycle and apoptosis regulator 1	55749	CCAR1	NM_018237	chr10: 70497598 - 70507224	1.17269
789	AW995467	Exonic	solute carrier family 41, member 1	254428	SLC41A1	NM_173854	chr1: 205758657 - 205759152	1.17765
526	BF836244	Exonic	fibronectin type III domain containing 3B	64778	FNDC3B	NM_001135095	chr3: 171969147 - 172025219	1.17918
3546	BF881000	Exonic	ATH1, acid trehalase-like 1 (yeast)	80162	ATHL1	NM_025092	chr11: 294616 - 294948	1.18262
1037	BE003476	Exonic	ephrin-B2	1948	EFNB2	NM_004093	chr13: 107143416 - 107143809	1.19275
2194	BQ367470	Exonic	colony stimulating factor 3 receptor (granulocyte)	1441	CSF3R	NM_000760	chr1: 36931736 - 36932164	1.19693
1577	AW366182	Exonic	tetraspanin 18	90139	TSPAN18	NM_130783	chr11: 44952503 - 44952877	1.19789
3315	BG876687	Exonic	nudE nuclear distribution gene E homolog 1 (A. nidulans)	4629	MYH11	NM_001040113, NM_001040114, NM_002474, NM_022844	chr16: 15814755 - 15818260	1.20089
2482	BF924236	Exonic	prohibitin	5245	PHB	NM_002634	chr17: 47482389 - 47486445	1.20457
649	BF754569	Exonic	proteasome maturation protein	51371	POMP	NM_015932	chr13: 29238644 - 29252216	1.21092
2814	AW996919	Exonic	phosphoinositide-3-kinase, class 2, alpha polypeptide	5286	PIK3C2A	NM_002645	chr11: 17110151 - 17110608	1.21122
3693	BG009501	Exonic	hect domain and RLD 2	8924	HERC2	NM_004667	chr15: 28359906 - 28362207	1.21522
2935	BG000772	Exonic	CD14 molecule	929	CD14	NM_000591	chr5: 140011485 - 140011954	1.21538
289	AW363728	Exonic	bystin-like	705	BYSL	NM_004053	chr6: 41900352 - 41900942	1.22319
2183	BQ321689	Exonic	proteasome (prosome, macropain) 26S subunit, non-ATPase, 7	5713	PSMD7	NM_002811	chr16: 74334032 - 74339324	1.22325
2866	BF854041	Exonic	transforming, acidic coiled-coil containing protein 2	10579	TACC2	NM_006997	chr10: 124008155 - 124013595	1.2257
1458	AW880788	Exonic	LIM domain kinase 1	3984	LIMK1	NM_002314	chr7: 73523237 - 73530187	1.22618
3280	BF334504	Exonic	neurofibromin 2 (merlin)	4771	NF2	NM_000268	chr22: 30070859 - 30077552	1.23882
4432	BE925852	Exonic	RAB13, member RAS oncogene family; similar to hCG24991	5872	RAB13	NM_002870	chr1: 153954403 - 153954626	1.25368
943	BE694208	Exonic	inhibitor of growth family, member 1	3621	ING1	NM_005537	chr13: 111372152 - 111372457	1.25812
961	BF924125	Exonic	myeloid/lymphoid or mixed-lineage leukemia (trithorax homolog, Drosophila); translocated to, 10	8028	MLLT10	NM_004641	chr10: 21959410 - 21962598	1.26987
2945	BE813923	Exonic	AT rich interactive domain 4A (RBP1-like)	5926	ARID4A	NM_023001	chr14: 58838692 - 58839233	1.2721
3651	AW176028	Exonic	dual specificity phosphatase 4	1846	DUSP4	NM_001394	chr8: 29194220 - 29194574	1.27328
1615	BE926631	Exonic	ankyrin repeat domain 40	91369	ANKRD40	NM_052855	chr17: 48772971 - 48773355	1.27495
2870	BF920836	Exonic	transcription factor binding to IGHM enhancer 3	7030	TFE3	NM_006521	chrX: 48886720 - 48887130	1.27704
1353	BQ348843	Exonic	leucine aminopeptidase 3	51056	LAP3	NM_015907	chr4: 17583937 - 17597115	1.30749
2533	BE174220	Exonic	cell division cycle 16 homolog (S. cerevisiae)	8881	CDC16	NM_003903	chr13: 115037779 - 115038054	1.32001
4078	BG015476	Exonic	interferon, alpha-inducible protein 6	2537	IFI6	NM_002038	chr1: 27992916 - 27994805	1.32494
3369	BF805352	Exonic	general transcription factor IIIC, polypeptide 5, 63kDa	9328	GTF3C5	NM_012087	chr9: 135933417 - 135933681	1.36716
2097	CK326976	Exonic	heat shock protein 90kDa alpha (cytosolic), class A member 1; heat shock protein 90kDa alpha (cytosolic), class A member 1	3320	HSP90AA1	NM_001017963	chr14: 102549925 - 102551156	1.39608
2925	CK327113	Exonic	C-terminal binding protein 1	1487	CTBP1	NM_001328	chr4: 1209812 - 1232003	1.41217
849	BF378856	Exonic	SH3 and PX domains 2A	9644	SH3PXD2A	NM_014631	chr10: 105355438 - 105355991	1.41863
1776	AW380133	Exonic	integrin, beta 7	3695	ITGB7	NM_000889	chr12: 53585158 - 53585802	1.42658
2159	BG009760	Exonic	T-cell leukemia translocation altered gene	6988	TCTA	NM_022171	chr3: 49453065 - 49453401	1.42681
1306	BF353211	Exonic	chromodomain helicase DNA binding protein 2	1106	CHD2	NM_001271	chr15: 93569622 - 93572586	1.43614
2580	BF956989	Exonic	A kinase (PRKA) anchor protein 2; paralemmin 2/ PALM2-AKAP2 readthrough transcript	11217/445815	AKAP2/ PALM2-AKAP2	NM_001004065, NM_001136562, NM_001198656/NM_007203, NM_147150	chr9: 112900635 - 112900980	1.49225
1668	BQ338380	Exonic	nuclear factor of activated T-cells, cytoplasmic, calcineurin-dependent 2 interacting protein	84901	NFATC2IP	NM_032815	chr16: 28976015 - 28976343	1.53367
3964	AW748714	Exonic	zinc finger and SCAN domain containing 18	65982	ZSCAN18	NM_023926	chr19: 58599594 - 58600025	1.56096
2098	CK326979	Exonic	replication factor C (activator 1) 4, 37kDa (RFC4), transcript variant 3	5984	RFC4	NM_002916	chr3: 186508123 - 186510680	1.58825
4143	BQ302049	Exonic	heat shock protein 90kDa beta (Grp94), member 1	7184	HSP90B1	NM_003299	chr12: 104325336 - 104328065	1.60016
2053	BF880524	Exonic	poly(A) binding protein, cytoplasmic 1-like	80336	PABPC1L	NM_001124756	chr20: 43545394 - 43547919	1.60457
4302	BF882251	Exonic	tissue factor pathway inhibitor (lipoprotein-associated coagulation inhibitor)	7035	TFPI	NM_006287	chr2: 188329444 - 188329970	1.61787
3381	BE172434	Exonic	protein kinase C and casein kinase substrate in neurons 2	11252	PACSIN2	NM_007229	chr22: 43266963 - 43267277	1.6734
2564	BG003639	Exonic	neural cell adhesion molecule 1	4684	NCAM1	NM_000615	chr11: 113076801 - 113078666	1.72275
4036	BF154406	Exonic	lysine (K)-specific demethylase 6A	7403	KDM6A	NM_021140	chrX: 44970789 - 44971059	1.81468
2310	AW860708	Exonic	heterogeneous nuclear ribonucleoprotein U-like 2	221092	HNRNPUL2	NM_001079559	chr11: 62481869 - 62482255	2.00254
2932	BE063167	Exonic	gametogenetin binding protein 2	79893	GGNBP2	NM_024835	chr17: 34935789 - 34937908	2.07642
993	AW748486	Exonic	StAR-related lipid transfer (START) domain containing 3	10948	STARD3	NM_001165937	chr17: 37819074 - 37819526	2.37245
941	BE172353	Exonic	far upstream element (FUSE) binding protein 1	8880	FUBP1	NM_003902	chr1: 78414317 - 78425940	2.4112
2052	AW380113	Exonic	G patch domain containing 4	54865	GPATCH4	NM_182679	chr1: 156564541 - 156564956	2.52326
2118	AW804490	Exonic	WW domain binding protein 11	51729	WBP11	NM_016312	chr12: 14943467 - 14946857	2.92436
4386	BE926343	Exonic	matrix metallopeptidase 2 (gelatinase A, 72kDa gelatinase, 72kDa type IV collagenase)	4313	MMP2	NM_004530	chr16: 55519535 - 55525803	2.9331
3670	BE089406	Exonic	oxysterol binding protein-like 3	26031	OSBPL3	NM_145322	chr7: 24843932 - 24846456	3.02753
1671	BF753293	Exonic	chromosome 19 open reading frame 21	126353	C19orf21	NM_173481	chr19: 759907 - 763637	3.0878
1670	AW902314	Exonic/ ncRNA	family with sequence similarity 36, member A/ non-protein coding RNA 201 (NCRNA00201)	116228/ 284702	FAM36A/ NCRNA00201	NM_198076/ NR_266778	chr1: 245007377 - 245007734	1.67183
2337	BE836530	Intergenic	-	-	-	.	chr8: 124510217 - 124510551	-2.77393
1661	BF894831	Intergenic	-	-	-	.	chr9: 114696678 - 114697175	-1.91264
1296	BF768642	Intergenic	-	-	-	.	chrX: 139842199 - 139842531	0.312612
83	CK327083	Intergenic	-	-	-	.	chr12: 106742160 - 106742749	0.497863
2405	BE710975	Intergenic	-	-	-	.	chr3: 141333071 - 141333471	0.552568
4280	BF944704	Intergenic	-	-	-	.	chr1: 11353583 - 11355287	0.572718
436	BF364063	Intergenic	-	-	-	.	chr17: 17148059 - 17148369	0.586907
543	BF992202	Intergenic	-	-	-	.	chr14: 21671137 - 21671545	0.649994
3226	BF928916	Intergenic	-	-	-	.	chrX: 48437775 - 48438272	0.654994
3974	AW902458	Intergenic	-	-	-	.	chr1: 214213913 - 214214349	0.762819
3900	AW819863	Intergenic	-	-	-	.	chr17: 62409845 - 62410200	0.866702
809	BE141719	Intergenic	-	-	-	.	chr2: 207182963 - 207183584	0.901639
3897	BE155946	Intergenic	-	-	-	.	chr20: 1025153 - 1025834	0.906585
426	BF944705	Intergenic	-	-	-	.	chr7: 99637117 - 99637572	0.951798
513	AW937867	Intergenic	-	-	-	.	chr2: 176496659 - 176497171	0.971793
4268	BF918966	Intergenic	-	-	-	.	chr5: 92193518 - 92194056	0.976485
3596	BF837556	Intergenic	-	-	-	.	chr13: 43460581 - 43460994	1.00431
1018	BF956245	Intergenic	-	-	-	.	chr7: 99345995 - 99346500	1.01096
2848	BF736784	Intergenic	-	-	-	.	chr1: 35644977 - 35645390	1.05952
909	AW936043	Intergenic	-	-	-	.	chr11: 77371632 - 77372107	1.12039
3602	BG012678	Intergenic	-	-	-	.	chr5: 173251870 - 173252290	1.12132
987	AW391850	Intergenic	-	-	-	.	chr14: 23020736 - 23021031	1.1859
3977	BF754591	Intergenic	-	-	-	.	chr1: 46653707 - 46654108	1.37713
3499	BF363994	Intergenic	-	-	-	.	chr17: 45152177 - 45152608	1.70225
3865	BE008094	Intergenic	-	-	-	.	chr2: 181710096 - 181710451	1.79333
4262	BE702744	Intergenic	-	-	-	.	chr7: 127944519 - 127944846	1.80545
2450	BF893217	Intergenic	-	-	-	.	chr20: 3910164 - 3910595	1.84492
1973	AW835362	Intronic	Insulin-like growth factor binding protein 7	3490	IGFBP7	NM_001553	chr4: 57928550 - 57929060	-8.49487
3494	BF364433	Intronic	Sequestosome 1	8878	SQSTM1	NM_001142298	chr5: 179254631 - 179254940	-0.283282
2785	CK327138	Intronic	Prefoldin subunit 1	5201	PFDN1	NM_002622	chr5: 139633755 - 139634141	0.436326
1662	BE069131	Intronic	Phospholipase C, beta 1 (phosphoinositide-specific)	23236	PLCB1	NM_182734	chr20: 8638142 - 8638719	0.470798
3887	BE156492	Intronic	A kinase (PRKA) anchor protein 2	11217	AKAP2	NM_001004065, NM_001198656	chr9: 112815008 - 112815506	0.511971
2009	BF803619	Intronic	Poliovirus receptor-related 2 (herpesvirus entry mediator B)	5819	PVRL2	NM_001042724	chr19: 45379546 - 45379991	0.531667
846	BE160464	Intronic	Gephyrin	10243	GPHN	NM_001024218	chr14: 66990664 - 66991047	0.535934
1297	CK327188	Intronic	Thyroid hormone receptor, beta (erythroblastic leukemia viral (v-erb-a) oncogene homolog 2, avian)	7068	THRB	NM_001128177	chr3: 24295120 - 24295537	0.553691
2448	CK327209	Intronic	Dystrophin (muscular dystrophy, Duchenne and Becker types)	1756	DMD	NM_000109	chrX: 33002957 - 33003298	0.56383
2456	BF365245	Intronic	Centaurin, gamma 2	116987	AGAP1	NM_001037131	chr2: 236669614 - 236670139	0.597347
3509	AW835433	Intronic	Vesicle transport through interaction with t-SNAREs homolog 1A (yeast)	143187	VTI1A	NM_145206	chr10: 114468638 - 114468946	0.629915
446	BF919473	Intronic	Catenin (cadherin-associated protein), delta 1	1500	CTNND1	NM_001085458	chr11: 57541563 - 57541976	0.6686
2789	BF897833	Intronic	WD repeat domain 37	22884	WDR37	NM_014023	chr10: 1140522 - 1141062	0.669457
3920	BE174039	Intronic	Ras association (RalGDS/AF-6) and pleckstrin homology domains 1	65059	RAPH1	NM_213589	chr2: 204351542 - 204352046	0.669982
2821	CK327191	Intronic	Protein phosphatase 3 (formerly 2B), catalytic subunit, beta isoform	5532	PPP3CB	NM_021132	chr10: 75242804 - 75243166	0.689057
3873	BF371714	Intronic	N-myc downstream regulated gene 1	10397	NDRG1	NM_001135242	chr8: 134284139 - 134284576	0.701288
3522	BF335132	Intronic	PDGFA associated protein 1	11333	PDAP1	NM_014891	chr7: 98997093 - 98997637	0.707202
3124	AW880867	Intronic	Chromosome 2 open reading frame 34	79823	C2orf34	NM_024766	chr2: 44873009 - 44873447	0.713117
1283	CK327189	Intronic	Mediator complex subunit 12-like	116931	MED12L	NM_053002	chr3: 150952711 - 150953165	0.718454
1936	CK327033	Intronic	alanine-glyoxylate aminotransferase 2-like 2	85007	AGXT2L2	NM_153373	chr5: 177657886 - 177658326	0.737818
544	BF736673	Intronic	Chromosome 10 open reading frame 26	54838	C10orf26	NM_017787	chr10: 104537616 - 104538000	0.737929
2064	BF736301	Intronic	RAD54-like (S. cerevisiae)	8438	RAD54L	NM_001142548	chr1: 46738550 - 46738858	0.740308
1581	BE156252	Intronic	Sine oculis binding protein homolog (Drosophila)	55084	SOBP	NM_018013	chr6: 107919688 - 107920245	0.758207
3229	AW937483	Intronic	Activating signal cointegrator 1 complex subunit 3	10973	ASCC3	NM_006828	chr6: 101180631 - 101181205	0.762556
1609	AW748493	Intronic	RNA binding motif protein 47	54502	RBM47	NM_001098634	chr4: 40563872 - 40564416	0.790786
1298	BF992848	Intronic	Death-associated protein kinase 1	1612	DAPK1	NM_004938	chr9: 90121444 - 90121900	0.801559
1676	AW879689	Intronic	Ring finger protein 43	54894	RNF43	NM_017763	chr17: 56433010 - 56433176	0.811643
1293	BF368584	Intronic	DnaJ (Hsp40) homolog, subfamily C, member 3	5611	DNAJC3	NM_006260	chr13: 96432041 - 96432369	0.838256
3886	AW820168	Intronic	Syntaxin 12	23673	STX12	NM_177424	chr1: 28141725 - 28142251	0.841723
790	AW860958	Intronic	Dystonin	667	DST	NM_015548	chr6: 56329341 - 56329893	0.843483
3881	BE141765	Intronic	NHL repeat containing 2	374354	NHLRC2	NM_198514	chr10: 115632894 - 115633410	0.848837
2784	BF857841	Intronic	Inositol 1,4,5-triphosphate receptor, type 1	3708	ITPR1	NM_001099952	chr3: 4786881 - 4787338	0.856582
842	BG009898	Intronic	Signal peptide peptidase 3	121665	SPPL3	NM_139015	chr12: 121212026 - 121212458	0.857553
2435	AW846670	Intronic	Chromosome 11 open reading frame 49	79096	C11orf49	NM_001003676	chr11: 47169433 - 47169741	0.881564
1575	BF998295	Intronic	Solute carrier family 43, member 2	124935	SLC43A2	NM_152346	chr17: 1505024 - 1505501	0.883691
3912	BG004239	Intronic	neuroblastoma breakpoint family, member 10	100132406	NBPF10	NM_001039703	chr1: 145302128 - 145302563	0.885932
1629	CK327094	Intronic	Activating transcription factor 2	1386	ATF2	NM_001880	chr2: 175949486 - 175949865	0.888112
3175	AW836835	Intronic	Zinc finger protein 659	79750	ZNF385D	NM_024697	chr3: 21467925 - 21468460	0.889098
3202	AW837982	Intronic	Abl interactor 2	10152	ABI2	NM_005759	chr2: 204250129 - 204250461	0.901141
1682	BF893233	Intronic	FIG4 homolog (S. cerevisiae)	9896	FIG4	NM_014845	chr6: 110120316 - 110120726	0.922721
3100	BF846679	Intronic	Interleukin 4 receptor	3566	IL4R	NM_000418	chr16: 27332628 - 27333150	0.948483
2434	AW837930	Intronic	KIAA1217	56243	KIAA1217	NM_001098500	chr10: 24782052 - 24782506	0.977407
1631	BE081324	Intronic	Mitogen-activated protein kinase 1	5594	MAPK1	NM_002745	chr22: 22160497 - 22160963	0.986068
1681	AW749983	Intronic	Usher syndrome 1C (autosomal recessive, severe)	10083	USH1C	NM_153676	chr11: 17524178 - 17524643	0.986901
2037	BF896571	Intronic	Pleckstrin homology, Sec7 and coiled-coil domains 1(cytohesin 1)	9267	CYTH1	NM_017456	chr17: 76679340 - 76679807	0.989734
4352	BE003587	Intronic	Protein phosphatase 4, regulatory subunit 1	9989	PPP4R1	NM_001042388	chr18: 9561281 - 9561760	0.990232
76	BE160056	Intronic	Na+/K+ transporting ATPase interacting 2	154215	NKAIN2	NM_001040214	chr6: 124980949 - 124981492	1.06326
1199	BF364145	Intronic	Solute carrier family 4, sodium bicarbonate cotransporter, member 7	9497	SLC4A7	NM_003615	chr3: 27466211 - 27466598	1.07381
1643	BF894801	Intronic	Mitogen-activated protein kinase kinase kinase 1	4214	MAP3K1	NM_005921	chr5: 56125509 - 56125997	1.07745
3847	BF749179	Intronic	stonin 2	85439	STON2	.	chr14: 81732820 - 81733207	1.07766
2758	BF848956	Intronic	Myosin VA (heavy chain 12, myoxin)	4644	MYO5A	NM_001142495	chr15: 52660950 - 52661377	1.10531
4064	BQ316935	Intronic	Phosphonoformate immuno-associated protein 5	10443	N4BP2L2	NM_033111	chr13: 33109399 - 33109744	1.12938
157	BF348899	Intronic	Dehydrogenase/reductase (SDR family) X-linked	207063	DHRSX	NM_145177	chrY: 2324676 - 2324945	1.14797
3903	BE166370	Intronic	Nuclear receptor subfamily 2, group C, member 2	7182	NR2C2	NM_003298	chr3: 15084054 - 15084337	1.16921
1639	AW836810	Intronic	Phosphatase and tensin homolog (mutated in multiple advanced cancers 1)	5728	PTEN	NM_000314	chr10: 89630175 - 89630699	1.22932
3842	BF334142	Intronic	Enolase superfamily member 1	55556	ENOSF1	NM_001126123	chr18: 709089 - 709430	1.25334
525	BF368582	Intronic	Kelch domain containing 4	54758	KLHDC4	NM_017566	chr16: 87774429 - 87774951	1.27915
912	AW865910	Intronic	Nucleolar protein NOP5/NOP58	51602	NOP58	NM_015934	chr2: 203164022 - 203164376	1.28135
484	AW805690	Intronic	Heterogeneous nuclear ribonucleoprotein L	3191	HNRNPL	NM_001533	chr19: 39339100 - 39339450	1.28141
829	BE156374	Intronic	Calponin 3, acidic	1266	CNN3	NM_001839	chr1: 95374991 - 95375338	1.32635
4339	BF898694	Intronic	Megakaryoblastic leukemia (translocation) 1	57591	MKL1	NM_020831	chr22: 40849141 - 40849644	1.36191
2436	BE700386	Intronic	Chromosome 12 open reading frame 65	91574	C12orf65	NM_152269	chr12: 123728281 - 123728616	1.37138
3513	AW901803	Intronic	Gliomedin	342035	GLDN	NM_181789	chr15: 51642970 - 51643317	1.37692
1584	CK327079	Intronic	T-cell lymphoma invasion and metastasis 2	26230	TIAM2	.	chr6: 155366476 - 155366837	1.3804
1641	BF357735	Intronic	Vesicle transport through interaction with t-SNAREs homolog 1A (yeast)	143187	VTI1A	NM_145206	chr10: 114432448 - 114432669	1.38408
2369	AW834040	Intronic	RNA binding motif protein 47	54502	RBM47	NM_001098634	chr4: 40464007 - 40464480	1.39111
1200	AW880165	Intronic	Transforming growth factor, beta receptor II (70/80kDa)	7048	TGFBR2	NM_001024847	chr3: 30723134 - 30723319	1.39441
1194	BF944729	Intronic	Arrestin, beta 1	408	ARRB1	NM_020251	chr11: 75045505 - 75045972	1.39901
2411	BF894929	Intronic	Ubiquitin specific peptidase 15	9958	USP15	NM_006313	chr12: 62725137 - 62725661	1.41893
1690	BF926453	Intronic	X-ray repair complementing defective repair in Chinese hamster cells 1	7515	XRCC1	NM_006297	chr19: 44076178 - 44076504	1.43191
875	BF894811	Intronic	Tyrosine kinase 2	7297	TYK2	NM_003331	chr19: 10474182 - 10474612	1.4413
3946	BF328128	Intronic	Ewing tumor-associated antigen 1	54465	ETAA1	NM_019002	chr2: 67624934 - 67625337	1.46635
3185	BE181783	Intronic	Casein kinase 1, delta	1453	CSNK1D	NM_001893	chr17: 80226176 - 80226555	1.49053
3230	AW865762	Intronic	Rap guanine nucleotide exchange factor (GEF) 2	9693	RAPGEF2	NM_014247	chr4: 160215173 - 160215501	1.4944
2384	BE168993	Intronic	Macrophage erythroblast attacher	10296	MAEA	NM_001017405	chr4: 1318234 - 1318651	1.53689
3223	BF754634	Intronic	Mitogen-activated protein kinase kinase kinase 14	9020	MAP3K14	NM_003954	chr17: 43384670 - 43385102	1.5485
105	CK327134	Intronic	CAP-GLY domain containing linker protein family, member 4	79745	CLIP4	NM_024692	chr2: 29382944 - 29383185	1.55084
1951	BF332457	Intronic	protein kinase C and casein kinase substrate in neurons 2	11252	PACSIN2	NM_001184970	chr22: 43311439 - 43311997	1.57413
4319	CK327106	Intronic	Tyrosine kinase, non-receptor, 2	10188	TNK2	NM_005781	chr3: 195591793 - 195592189	1.57927
4379	BF368581	Intronic	Sorbin and SH3 domain containing 1	10580	SORBS1	NM_015385	chr10: 97315461 - 97315809	1.60024
1305	BF857201	Intronic	ATP-binding cassette, sub-family C (CFTR/MRP), member 4	10257	ABCC4	NM_005845	chr13: 95848163 - 95848548	1.60032
1230	BF881469	Intronic	Alstrom syndrome 1	7840	ALMS1	NM_015120	chr2: 73772958 - 73773485	1.64966
4258	BF364131	Intronic	Chromosome 16 open reading frame 46	123775	C16orf46	NM_152337	chr16: 81104689 - 81105025	1.69714
136	AW902654	Intronic	Ectonucleotide pyrophosphatase/phosphodiesterase 2 (autotaxin)	5168	ENPP2	NM_001040092	chr8: 120624467 - 120624862	1.74074
2459	AW935931	Intronic	SEC31 homolog A (S. cerevisiae)	22872	SEC31A	NM_016211	chr4: 83784014 - 83784389	1.74749
4253	BE089575	Intronic	Chromosome 20 open reading frame 7	79133	C20orf7	NM_001039375	chr20: 13789721 - 13790060	1.75182
3979	CK327186	Intronic	Leptin receptor	3953	LEPR	NM_002303	chr1: 66071979 - 66072278	1.75643
1168	AW852151	Intronic	DIP2 disco-interacting protein 2 homolog B (Drosophila)	57609	DIP2B	NM_173602	chr12: 51007113 - 51007544	1.79347
3207	BF336807	Intronic	Leucine rich repeat containing 16	55604	LRRC16A	NM_017640	chr6: 25437044 - 25437384	1.87513
3097	BE008080	Intronic	OCIA domain containing 1	54940	OCIAD1	NM_017830	chr4: 48837837 - 48838145	1.89228
858	BG010309	Intronic	DAZ associated protein 1	26528	DAZAP1	NM_170711	chr19: 1419237 - 1419769	1.89394
3144	BG004232	Intronic	PHD finger protein 12	57649	PHF12	NM_020889	chr17: 27268945 - 27269327	1.90424
2051	BF875190	Intronic	Bardet-Biedl syndrome 5	129880	BBS5	NM_152384	chr2: 170352422 - 170352845	1.90528
4360	BE168353	Intronic	PAS domain containing serine/threonine kinase	23178	PASK	NM_015148	chr2: 242086059 - 242086526	1.99366
2347	BE156164	Intronic	zinc finger protein 586	54807	ZNF586	NM_017652	chr19: 58288803 - 58289127	2.23373
3849	BE007885	Intronic	Rho GTPase activating protein 12	94134	ARHGAP12	NM_018287	chr10: 32168422 - 32168792	2.25053
3585	BF875569	Intronic	Activating transcription factor 3	467	ATF3	NM_001030287	chr1: 212785642 - 212786212	2.39265
814	AW819948	Intronic	Protein phosphatase 2 (formerly 2A), regulatory subunit B, alpha isoform	5520	PPP2R2A	NM_002717	chr8: 26194381 - 26194828	2.46348
914	BF893298	Intronic	Mitogen-activated protein kinase kinase 5	5607	MAP2K5	NM_002757	chr15: 67889806 - 67890177	2.79488
3483	BE062809	Intronic/ Intronic	TMEM189-UBE2V1 readthrough/ ubiquitin-conjugating enzyme E2 variant 1	387522/ 7335	TMEM189-UBE2V1/ UBE2V1	NM_001032288, NM_021988, NM_022442, NM_199144/NM_199203	chr20: 48718697 - 48719099	1.36189
4307	BE087324	Intronic/ Intronic	microcephalin 1 (MCPH1), transcript variant 1/ Angiopoietin 2	79648/ 285	MCPH1/ ANGPT2	NM_024596/ NM_001118887, NM_001118888, NM_001147	chr8: 6382399 - 6382774	1.94333
432	AW880028	ncRNA	Homo sapiens non-protein coding RNA 85 (NCRNA00085), non-coding RNA	147650	NCRNA00085	NR_024330	chr19: 52199048 - 52199487	0.741117
3986	BF893393	ncRNA	Homo sapiens small nucleolar RNA, C/D box 89 (SNORD89), small nucleolar RNA	692205	SNORD89	NR_003070	chr2: 101889292 - 101889671	0.778901
2345	AW366194	ncRNA	Homo sapiens hypothetical LOC387647 (LOC387647), non-coding RNA	387647	LOC387647	NR_003930	chr10: 29710515 - 29711100	0.862571
1648	AW601510	ncRNA	Chromosome 3 open reading frame 47	339942	C3orf47	NR_026991	chr3: 129036816 - 129037420	0.92698
2833	BF875772	ncRNA	Homo sapiens myocardial infarction associated transcript (non-protein coding) (MIAT), transcript variant 1, non-coding RNA	440823	MIAT	NR_033321	chr22: 27069703 - 27070091	0.975651
2438	BF364175	ncRNA	Homo sapiens hypothetical LOC92973 (LOC92973), non-coding RNA	92973	LOC92973	NR_024006	chr9: 35861748 - 35862051	1.26586
